# Supplementary material for: Transcriptomic Association of COL3A1+ Fibroblasts With Mechanical Pain–Related Gene Signatures in Triple‐Negative Breast Cancer
Source: Pain Res Manag. 2026 Aug 3;2026:8480126. doi: 10.1155/prm/8480126 (PMC13430973; doi:10.1155/prm/8480126)
Supplement: Supplementary file 1 — Supporting Information Supporting Materials. 1 Supporting Table 1. List of related gene sets. [file PRM-2026-8480126-s001.xlsx]

## Sheet: Mechanosensation & Signaling
Rho protein signal transduction	Response to mechanical stimulus	Integrin activation	Hippo signaling	Cellular response to mechanical stimulus
ABCA1	ASIC2	KRIT1	MAPK14	FAS
ABL1	ACTA1	CDH17	MARK3	AQP1
ABL2	ANGPT2	COL16A1	NF2	ATP1A2
ADRA2A	FAS	FN1	MAP2K3	BAD
AGTR1	AQP1	PLEK	SOX11	BAK1
APOA1	ATP1A2	PTGER4	SRC	BMP6
APOC3	ATR	RAP1B	STK3	BNIP3
APOE	BAD	CX3CL1	STK4	CASP1
RHOA	BAK1	CXCL12	TEAD1	CASP2
RHOB	BDKRB1	SELP	TEAD4	CASP5
RHOG	BGLAP	SRC	TEAD3	CASP8
ARHGAP1	BMP6	TLN1	TIAL1	TNFRSF8
ARHGAP4	BNIP3	SKAP1	TEAD2	CD40
ARHGAP5	CAPN2	ITGB1BP1	DCHS1	CHEK1
ARHGAP6	CASP1	PIEZO1	LIMD1	CNN2
ARHGDIA	CASP2	FARP2	LATS1	COL1A1
ARHGDIB	CASP5	KIF14	DLG5	DAG1
ARHGDIG	CASP8	CXCL13	VGLL4	GADD45A
ARRB1	CAV3	FERMT2	YAP1	EGFR
BCL6	TNFRSF8	MZB1	CIT	ENG
BCR	CD40	FBLIM1	SHANK2	FGF2
CDC42	CDH2	RASIP1	WWC1	GCLC
CDH13	CHEK1	FERMT1	WWTR1	IGF1R
CFL1	CHI3L1	P2RY12	LATS2	IL1B
CHUK	CLCN6	JAM3	SCHIP1	IL13
COL1A2	CNN2	FERMT3	AMOTL2	IRF1
COL3A1	COL1A1		MOB1A	ITGA2
CSNK1A1	COL6A1		WWC3	ITGB3
LPAR1	COL11A1		ARRDC3	KCNJ2
EPS8	MAPK14		SAV1	LTBR
ERBB2	CTNNB1		CORO7	MAG
F2R	DAG1		FAT4	MAP3K1
F2RL1	GADD45A		MOB3B	MYD88
F2RL2	DMD		FRMD1	NFKB1
GNA12	DRD2		WWC2	PDE2A
GPR4	EDN1		NUAK2	PLEC
GPR17	EGFR		AJUBA	MAPK3
GPR18	ENG		MOB1B	MAPK8
GPR20	ETV1		FRMD6	PTGER4
LPAR4	PTK2B		WTIP	PTGS2
GPR35	FGF2		AMOT	MAP2K4
ARHGAP35	FOS		AMOTL1	SLC2A1
ITGA3	FOSB		NEK8	SLC9A1
ITGB1	FYN		IQCJ-SCHIP1	SOX9
STMN1	GATA4			TLR3
LIMK1	GCLC			TLR4
MET	GPI			TLR5
MYO9B	GSN			TNFRSF1A
MYOC	HTT			WNT11
NGFR	HPN			CRADD
OPHN1	HTR2A			TNFSF14
PLXNB1	TNC			FADD
PTH	IGF1R			TNFRSF10B
RAC1	IGFBP2			TNFRSF10A
RAF1	IHH			BCL10
RIT2	IL1B			MAP3K14
ROBO1	IL13			BAG3
ROCK1	CXCL10			PIEZO1
RTKN	IRF1			CASP8AP2
TEK	ITGA2			MAP3K2
TNFAIP1	ITGAM			HABP4
WAS	ITGB3			TMEM87A
CUL3	JUP			ANKRD1
GPR65	KCNA1			KCNK4
CTNNAL1	KCNA5			F11R
NRP1	KCNC1			TLR7
ARHGEF7	KCNJ2			TLR8
F2RL3	KCNK2			SLC38A2
ARHGEF1	KCNQ1			PIEZO2
LPAR2	KCNQ3			IL33
ARHGEF2	KIT			MTPN
ADGRG1	KRT5			TMEM150C
GPR55	LTBR			SCX
ARHGAP29	MAG
NTN1	MAP1B
ROCK2	MDK
CELSR1	MEIS2
RIPOR2	MAP3K1
STARD8	MMP2
ARHGEF11	MMP14
RHOBTB1	MPO
LPAR6	MYD88
FLOT1	NEUROG1
NET1	NFKB1
DLC1	NFKBIA
CDC42EP2	NPPA
SEMA4D	NTRK1
CDC42EP3	DDR2
PDPN	P2RX3
GNA13	P2RX7
RALBP1	P2RY1
CDC42EP1	PDE2A
AKAP13	SERPINE2
KANK1	PIK3CA
RHOBTB2	PKD1
MCF2L	PKD2
ARHGEF12	PLEC
ARHGEF18	PPL
CDC42EP4	MAPK3
KANK2	MAPK8
P2RY10	PSPH
RACGAP1	PTCH1
RHOD	PTGER4
TAX1BP3	PTGS2
ARHGEF3	PTK2
F11R	PTN
HACD3	RAF1
EPS8L1	RELA
RASIP1	RPS6KB1
SYNJ2BP	RYR2
CDC42SE1	SCN1A
CDC42SE2	SCN9A
RHOJ	CXCL12
PLEKHG5	MAP2K4
HEG1	SLC1A3
ARHGAP20	SLC2A1
SHTN1	SLC8A1
RHOU	SLC9A1
ARHGEF28	SOX9
EPS8L2	SRC
RTN4R	STAT1
PHACTR4	TACR1
RIPOR1	THBS1
EPS8L3	TLR3
SYNPO2L	TLR4
KCTD10	TLR5
GPR174	TNF
STARD13	TNFRSF1A
TAGAP	TTN
LRRK2	UCN
ABRA	WNT11
ARHGAP42	XPA
CDC42EP5	XPC
ROPN1B	BTG2
PRAG1	TUBA1A
RHOV	CXCR4
FLCN	CSRP3
CCDC125	FOSL1
KCTD13	MKKS
SCAI	GDF5
P2RY8	TCAP
MIR223	CRADD
PLEKHG7	TNFSF14
C15orf62	FADD
GPR199P	TNFRSF11A
	TNFRSF10B
	SCEL
	TNFRSF10A
	BCL10
	TRPA1
	MAP3K14
	PKD2L1
	LARGE1
	ASIC3
	NRXN1
	NRXN2
	BAG3
	PIEZO1
	KIAA0319
	CASP8AP2
	PKDREJ
	CITED2
	TXNIP
	POSTN
	MAP3K2
	SCN11A
	HABP4
	PHF24
	SUN1
	BACE1
	WHRN
	TMEM87A
	CNTNAP2
	ABHD12
	PKD2L2
	ANKRD1
	KCNK4
	F11R
	SOST
	TLR7
	TLR8
	ATP8A2
	SLC38A2
	USP53
	STRBP
	CHRNA9
	RETN
	CHRNA10
	TRPV4
	PIEZO2
	ANO3
	STRA6
	PDZD7
	ATAT1
	TMEM120A
	ADGRV1
	SLITRK6
	LRP11
	SHANK3
	IL33
	PKD1L2
	TMC1
	TMC2
	MTPN
	DCANP1
	STRC
	PKD1L1
	ANKRD23
	ATOH7
	LHFPL5
	PKD1L3
	SLC26A5
	TMEM150C
	PJVK
	TIFAB
	SCX

## Sheet: Literature
Microtubule	Actin cytoskeleton	Actin filament polymerization	Actin filament based movement
PARP4	ABL1	ABL1	ACTA2
APC	ABL2	ADD1	ACTC1
BIRC5	ACACA	ADD2	ACTN4
SHROOM2	ACTA1	ADD3	ADORA1
ARHGAP4	ACTA2	AIF1	BIN1
ARL3	ACTB	ALOX15	ANK2
KIF1A	ACTC1	BIN1	ATP1A1
BICD1	ACTG1	ANG	ATP1A2
DST	ACTN4	ARF6	ATP2A1
CALM1	ACTN1	ARHGAP6	ATP2A2
CALM2	ACTN2	BBS4	CACNA1C
CALM3	ACTN3	CAPG	CACNA1D
CAPN6	ADAM8	CAPZA1	CACNA2D1
CASP1	ADCY8	CAPZA2	CACNB2
CCT6A	ADD1	CAPZB	CAMK2D
CDK1	ADD2	CCR7	CAV1
CDK5	AIF1	CSF3	CAV3
CENPE	ALDOA	DIAPH1	DLG1
TBCB	AMPH	DIAPH2	DSC2
CLTC	BIN1	DLG1	DSG2
CRHBP	ANG	MEGF9	DSP
CSNK1D	ANXA1	ELN	EMP2
CYLD	SHROOM2	CTTN	FGF12
CYP2A6	ARHGAP6	DMTN	FGF13
DCTN1	ATP12A	EPS8	FLNA
DCX	AXL	PTK2B	GATA4
DLG1	DST	FER	GJA1
DNM1	CALB1	FLII	GJA5
DNAH5	CALD1	MTOR	GSN
DNAH6	CAPG	GRB2	JUP
DNAH8	CAPN2	GSN	KCNA5
DNAH9	CAPZA1	HCK	KCND3
DYNC1H1	CAPZA2	HCLS1	KCNE1
DYNC1I1	CAPZB	NCKAP1L	KCNH2
DYNC1I2	SEPTIN7	JAK2	KCNJ2
DYNC1LI2	CDH1	NCK1	KCNJ3
DNM2	CDH2	NPHS1	KCNJ5
DPYSL2	CFL1	PAK3	KCNJ8
DVL1	CFL2	PFN1	KCNN2
EML1	ACKR2	PFN2	KCNQ1
EMD	CNN1	PIK3R2	MYO1B
FGF13	CNN2	PRKCD	MYBPC3
FKBP4	CNN3	PRKCE	MYH2
GAS8	CNR1	TWF1	MYH3
GOLGA2	CRK	RAC1	MYH4
HNRNPU	CRYAB	RASA1	MYH6
INCENP	CTNNA1	RDX	MYH7
KIF2A	CTNNA2	CCL11	MYH8
KIF3C	DAPK1	CCL21	MYH9
KIF5A	DBN1	CCL24	MYH10
KIF5B	DHX9	SPTA1	MYL1
KIF5C	DIAPH1	SPTAN1	MYL6
KIFC3	DIAPH2	SPTB	MYO1A
KLC1	DNM2	SPTBN1	MYO1C
KIF11	DPYSL3	SPTBN2	MYO1D
KIFC1	EEF1A1	SVIL	MYO5A
KIF25	MARK2	TMOD1	MYO5B
KIF22	CTTN	TMSB4X	MYO6
STMN1	EPB41L2	VASP	MYO7A
MAP1A	DMTN	VIL1	MYO7B
MAP1B	EPHA3	WAS	MYO9B
MAP2	FER	MKKS	PDE4B
MAP4	FGR	NCK2	PDE4D
MAP6	FHL3	GAS7	PIK3CA
MAPT	FLII	WASF1	PKP2
MEFV	FLNA	WASL	PLN
MID1	FLNB	HIP1R	ROCK1
MAP3K11	FLOT2	PSTPIP2	RYR2
MT3	FLT1	PSTPIP1	SCN1A
MX1	FYB1	TMSB4Y	SCN1B
MX2	FYN	LATS1	SCN2A
NEK2	GAS2	TMSB10	SCN2B
ROR2	GBP1	SLIT2	SCN3A
NUMA1	ARHGAP35	BAG4	SCN4A
ODF2	GSN	FCHSD2	SCN4B
OPA1	GYS2	WASHC5	SCN5A
PAFAH1B1	H1-0	ARPC5	SCN7A
PCNT	HCK	ARPC4	SCN8A
CHMP1A	FOXA3	ARPC3	SCN9A
PLK1	HNRNPC	ARPC2	SCN10A
POLB	HNRNPK	TENM1	SGCD
MAP2K2	ILK	CCL26	SLC9A1
RNF4	IPP	CDC42EP2	SNTA1
RP1	ITPKA	HAX1	SRI
CLIP1	KRT19	BAIAP2	STC1
SAA1	LAD1	ARFGEF1	TNNC1
SCTR	LASP1	CDC42EP3	TNNT2
SNTB2	LCP1	AVIL	TPM1
SPAST	ABLIM1	NCKAP1	VIL1
STIM1	LLGL2	WASF3	WAS
AURKA	LLGL1	TMSB15A	WIPF1
AURKC	LPP	TRIOBP	CACNA1G
SVIL	LSP1	CDC42EP1	WASL
TBCA	MARCKS	CORO1A	QKI
TBCC	MYO1B	FAM107A	NUP155
TBCD	MSRA	TWF2	NOS1AP
TBCE	MST1R	MSRB2	ZEB2
TCP1	MYO1F	KANK1	KCNE2
DYNLT3	MYH1	CYFIP1	KCNE3
DYNLT2	MYH2	COBL	HCN4
DYNLT1	MYH3	COTL1	GJC1
TIAM1	MYH4	DAAM2	ABCC9
TPT1	MYH6	CDC42EP4	AKAP9
CCT3	MYH7	LMOD1	WASF2
TUBA4A	MYH8	KANK2	PDPN
TUBA3C	MYH9	CYFIP2	SCN11A
TUBB2A	MYH10	PYCARD	LIMCH1
TUBG1	MYH11	TMOD4	GPD1L
CLIP2	MYL1	TMOD3	SYNE2
ZNF207	MYL2	TMOD2	NEDD4L
TUBA1A	MYL3	VILL	KCNE5
CUL3	MYL4	WASHC3	KCNE4
KCNAB2	MYL5	SPTBN5	SUN2
DNAH17	MYL6	SNX9	RANGRF
DYNLL1	MYLK	EVL	CTNNA3
DNAH11	MYO1A	CYRIB	MYL11
RAB11A	MYO1C	MSRB1	EPDR1
IQGAP1	MYO1D	SSH1	TRPM4
SYNJ1	MYO1E	ABITRAM	FNBP1L
BCL10	MYO5A	SSH3	PARVA
MAP7	MYO5B	KIRREL1	SCN3B
PRC1	MYO6	CARMIL1	ADCY10
MTA1	MYO7A	TTC17	MYO5C
ARHGEF2	MYO7B	BAIAP2L1	EPB41L5
ZW10	MYO9A	LMOD3	SHTN1
AURKB	MYO9B	SPIRE1	MYO1G
KIF3B	MYO10	CRACD	MYH14
KIF23	PPP1R12A	PREX1	MYO19
BAG2	PPP1R12B	GBA2	MYLK2
RAB3D	NEB	SPTBN4	FRMD6
SPAG6	SEPTIN2	MLST8	MYL6B
KIF20B	NF2	INF2	MYO1H
FEZ1	ROR1	PLEKHG2	RNF207
TTLL4	DDR2	CORO7	MIR1-1
CEP57	OPHN1	MICALL2	MIR133A1
KNTC1	PAK1	ARHGAP28	CCDC88C
SNPH	PAWR	BAIAP2L2	MIR328
CKAP5	PGM5	FHOD3	MIR448
CEP170	PLS1	CYRIA
KLHL21	PLS3	DIAPH3
KIF14	PRKCB	ARPC5L
HDAC6	PRKCZ	SPIRE2
DNM1L	PTK2	FHDC1
KIF20A	TWF1	SSH2
DNAL4	PTPN12	SCIN
LRPPRC	PXN	FCHSD1
SPRY2	RAB5A	ESAM
CDK2AP2	RAC1	MYADM
APC2	RAC2	CAPZA3
KATNB1	RAC3	ARHGAP18
TUBA1B	RARA	MTPN
TUBB3	RDX	CARMIL2
TUBB4A	RTKN	CDC42EP5
TUBB4B	SCNN1D	KANK4
NDRG1	SH3GL1	RICTOR
TUBGCP3	SLC2A1	WASHC2C
BAIAP2	SMTN	KANK3
APPBP2	SNAP25	TMSB15B
DCTN2	SNCA	FMN1
ARFGEF2	FSCN1	ARHGAP40
CCT7	SPTA1	PFN3
CCT4	SPTAN1	PFN4
CCT2	SPTB	CATIP
SPAG5	SPTBN1	MIR214
GAS2L1	SPTBN2	LMOD2
RGS14	SRC	C15orf62
CCT8	SVIL	TMSB15C
NUDC	ADAM17
KIF1C	TAF5
NEK6	TEK
SEPTIN9	TJP1
HSPH1	TMOD1
TUBGCP2	CLDN5
MAPRE2	TNNC2
KIF2C	TNNC1
MID2	TNNI1
TPPP	TNNI2
SPACA9	TNNI3
KATNA1	TNNT1
KIF3A	TNNT2
RASSF1	TNNT3
GABARAP	TPM1
CEP162	TPM2
WDR47	TPM3
MAPRE1	TPM4
KIFAP3	TRIP6
MAPRE3	TSC1
SIRT2	VASP
CCT5	VCAM1
TPX2	VCL
NINL	VIL1
KIF21B	EZR
TTLL5	WAS
KIF1B	WIPF1
SARM1	YES1
TOGARAM1	ZNF74
CLASP2	ZYX
ABRAXAS2	ARHGEF5
MTCL1	TAGLN2
CAMSAP2	SORBS2
MTUS2	CDC42BPA
FBXW11	GAS7
KIF13B	BARX2
RPGRIP1L	PDLIM4
CLASP1	CASK
HAUS5	MYH13
MACF1	IQGAP1
RUSC1	KAT2B
GABARAPL1	WASF1
GABARAPL3	WASL
KIF4A	KALRN
EML2	HAP1
CFAP45	PKD2L1
TTLL1	PSTPIP2
SPEF1	PSTPIP1
TPGS2	DNAJA3
CHMP2B	PDLIM1
DNAH1	PDLIM7
CLIP3	STK17B
DNM3	TAOK2
PTPN20	NHERF1
TTLL3	LPXN
RIBC2	NTN1
KIF26A	ONECUT2
SPAG8	MYOT
CKAP2	BAG3
DNAI1	BCAR1
STAU2	CDC42BPB
INVS	SH3PXD2A
TUBG2	MICAL2
DISC1	CROCC
TUBGCP4	NOS1AP
SERP1	KNTC1
CHMP2A	ARHGAP32
TEKT2	MTSS1
EML4	KEAP1
CHMP4A	WDR1
CFAP20	PDCD6IP
PYCARD	ARPC5
RACGAP1	ARPC4
HOOK2	ARPC3
NME7	ARPC1B
RMDN1	ACTR3
DYNC1LI1	ACTR2
TUBD1	TSPAN5
TUBE1	ARPC2
DCXR	ACTR1B
NIN	ACTR1A
NUSAP1	WASF2
REEP2	FLOT1
HOOK1	SPRY2
DCDC2	MAEA
CHMP5	APC2
GTSE1	APBB3
DYNC2LI1	NPM3
CHMP3	CORO2B
TPPP3	DLC1
TUBA8	MYL9
INO80	RAPGEF3
MAP10	HAX1
HAUS6	BAIAP2
NDE1	CAP1
BCAS3	CIB2
LRRC49	NEBL
TMEM214	DCTN2
HAUS4	ARPC1A
ZWILCH	SORBS1
KIF26B	CDC42EP3
FIGN	SH2B2
HAUS2	PDLIM5
RMDN3	MYL12A
MAP1S	GAS2L1
MNS1	DCTN6
TCP11L1	AVIL
HAUS7	CORIN
DNAH3	NCKAP1
KIF27	IQGAP2
KIF21A	SEPTIN9
KIF16B	GJB6
SYBU	ACTL7B
RADIL	NPFFR2
CDK5RAP2	FERMT2
SELENOS	DSTN
CENPJ	TOPBP1
RCC2	TRIOBP
DNAH7	KPTN
BEX4	CORO1A
MDM1	LDB3
KIF15	FAM107A
CHMP1B	AKAP13
TRIM54	DCTN3
PBXIP1	KLHL2
MTUS1	GABARAP
KIF17	TWF2
SLAIN2	SYNPO
SHROOM3	ABLIM3
CAMSAP3	EFR3B
SHTN1	MYH15
NCKAP5L	LIMCH1
CCDC181	DAAM1
SRPRB	STK38L
MID1IP1	PALLD
TRPV4	MYO16
KIF13A	SWAP70
KIF9	SIPA1L3
DNAI2	MPRIP
TEKT3	ARC
KLC2	COBL
REEP1	FKBP15
GRAMD2B	SPECC1L
BBLN	COTL1
CSTPP1	RHOQ
FSD1	MACF1
HAUS3	CDC42EP4
CHMP6	RIGI
DYNC2H1	CORO1C
TTLL7	CD2AP
CLIP4	IFIT5
CLMP	FSCN2
CSPP1	LMOD1
TUBAL3	WHRN
MAP9	SPEF1
MAP6D1	MYRIP
ATAT1	CLIC4
TUBA4B	SIPA1L1
EFHC2	AUTS2
CDK5RAP3	RAI14
REEP4	RGS22
AKNA	INTS6
TUBB1	HSPB7
NDEL1	FILIP1
MAP1LC3B	DENND2A
KIF18A	KLHL20
KATNAL2	RND1
FAM110A	PDLIM3
DNAL1	DBNL
RASSF5	FHOD1
DYNLRB2	TAGLN3
DYNLRB1	CD274
TEKT1	TMOD4
KATNAL1	TMOD3
ENKD1	TMOD2
ARL6	PARVB
FAM161A	TFPT
NICN1	MYL11
HOOK3	PRICKLE4
LZTS2	FSCN3
MAP1LC3A	TAX1BP3
TUBB6	STOML2
KIF2B	ASAP1
TRIM55	VILL
TRIM63	DCTN4
PSRC1	MYO15A
TUBA1C	SPTBN5
KLHL22	BIN2
TUBGCP6	SNX9
CEP295	EVL
FHDC1	LIMA1
NAV3	ASB2
NAV1	MSRB1
KLC4	MYOZ2
KNSTRN	CLIC5
KIFC2	MYO3A
DPP9	ANLN
BOD1	NEURL1B
ZNF804A	SHLD2
CHMP7	FBLIM1
TPGS1	PPP1R12C
IFT70A	GDPD2
CHMP4C	KANSL2
CFAP107	CENPQ
HAUS8	TMEM63B
ARHGAP18	CARMIL1
RP1L1	PPP1R9A
TUBA3E	NDC1
KIF12	PARVA
TUBA3D	SEPTIN11
EFHC1	TTC17
TUBGCP5	ACTR10
HAUS1	BIN3
SLAIN1	LANCL2
TPPP2	CTTNBP2NL
WHAMM	MYO5C
KIF19	BAIAP2L1
MISP	LMOD3
CCSAP	FMN2
CFAP276	SPPL2B
DNAH14	DUSP22
CHMP4B	PDXP
CFAP210	CORO1B
SHROOM1	RAB22A
PACRG	SHROOM4
PIERCE1	CGN
CFAP95	KLHL14
NEK7	ARHGAP21
MTCL2	VPS18
DYNLL2	SHROOM3
FAM161B	MYH7B
PIERCE2	NCOA5
DNAH2	SPTBN4
CFAP52	RHOU
KIF18B	MYL7
KLC3	MYOZ1
DCDC2B	MPP4
TTL	TLNRD1
TEKT4	TRPV4
IFT70B	AFAP1
RMDN2	PKNOX2
EFHB	MYO1G
JAKMIP1	PARVG
CFAP206	KIF9
CAMSAP1	PDLIM2
TTLL11	INF2
SAXO1	TNS3
EML5	MICAL1
CFAP161	AHNAK
TTLL9	MLPH
TTLL8	ARSJ
TOGARAM2	MICALL2
DNAH10	MYH14
SPAG17	PEAK1
DNAH12	SYNPO2L
TUBB	POF1B
ENKUR	DOCK5
SKA1	MYO19
CFAP53	MED28
REEP3	SRCIN1
SKA3	LIMD2
KIF6	ACTL8
GAS2L2	DIAPH3
EML3	ARPC5L
CFAP126	AIF1L
ASPM	TLN2
TUBB8B	JAM3
RASSF3	FERMT3
GAS2L3	ESPN
CEP170B	CTTNBP2
SAXO2	MYH16
HID1	IQCG
CCDC57	ABLIM2
TTLL6	DCTN5
CIMAP1D	PPP1R9B
CCDC66	MYO18B
KIF4B	CGNL1
CEP57L1	DIXDC1
CIMIP2C	FHDC1
DCDC1	SCIN
NCKAP5	FCHSD1
KIF24	BMF
TUBB8	NEXN
TUBB2B	MYADM
SKA2	MYLK3
KIF7	MYOZ3
CFAP141	MTSS2
CFAP77	RCSD1
EML6	SPECC1
TTLL13	CCDC102A
CFAP144	TRMT10A
MAP1LC3C	CAPZA3
CFAP96	MYL12B
FAM110C	ARHGAP33
MAP1LC3B2	C10orf90
MATCAP1	SEPTIN12
DCDC2C	USH1G
CIMIP2B	MISP
TEKTIP1	RINL
KIF28P	XIRP2
CHMP4BP1	PLEKHH2
	AFAP1L1
	SHROOM1
	MTPN
	ABRA
	MYL6B
	MYO3B
	DYNLL2
	RFLNA
	CARMIL2
	KNCN
	BPIFB4
	AMOT
	DGKH
	XIRP1
	SYNPO2
	ANKRD23
	SAMD14
	SMTNL1
	GAS2L2
	GAS2L3
	MYO1H
	ACTL9
	SH3PXD2B
	KLHL17
	FMN1
	SMTNL2
	ACTBL2
	RFLNB
	PEAK3
	CATIP
	PVALEF
	GFRAL
	MYO18A
	POTEKP
	LMOD2
	POTEE
	PJVK
	POTEI
	POTEJ
	POTEF
	ZNF664-RFLNA
	MYZAP

## Sheet: msigdb
Mechanical Stimulation Gene Set	REACTOME_CELLULAR_RESPONSES_TO_MECHANICAL_STIMULI	https://www.gsea-msigdb.org/gsea/msigdb/human/geneset/REACTOME_CELLULAR_RESPONSES_TO_MECHANICAL_STIMULI	ABL1	ADCY1	ADCY2	ADCY3	ADCY4	ADCY5	ADCY6	ADCY7	ADCY8	ADCY9	ADM	AKT1	ANXA2	CACNA1H	CACNA2D1	CACNB1	CACNB2	CACNB3	CACNG7	CALCRL	CALM1	CAPN2	CAPNS1	CAPNS2	CDH5	CHUK	CTNNB1	FLT4	FN1	FYN	GJA1	GNA11	GNAQ	GNAS	GNB1	GNB2	GNB3	GNB4	GNB5	GNG10	GNG11	GNG12	GNG13	GNG2	GNG3	GNG4	GNG5
	GOBP_SENSORY_PERCEPTION_OF_MECHANICAL_STIMULUS	https://www.gsea-msigdb.org/gsea/msigdb/human/geneset/GOBP_SENSORY_PERCEPTION_OF_MECHANICAL_STIMULUS	ADGRV1	ALDH7A1	ANKRD24	ASIC2	ASIC3	ATP2B2	ATP6V0A4	ATP6V1B1	ATP8B1	AXIN1	BACE1	BARHL1	BIRC5	BSND	CABP2	CABP4	CACNA1D	CASP3	CCDC50	CDC14A	CDH23	CDKN1B	CDKN2D	CEACAM16	CEMIP	CHD7	CHRNA10	CHRNA9	CHRNB2	CLIC5	CLRN1	CLRN2	CLRN3	CNTN5	COCH	COL11A1	COL11A2	COL1A1	COL2A1	COL4A3	COL6A1	CRYM	CXCL12	DCDC2	DDIT3	DIAPH1	DIAPH3
	GOBP_RESPONSE_TO_MECHANICAL_STIMULUS	https://www.gsea-msigdb.org/gsea/msigdb/human/geneset/GOBP_RESPONSE_TO_MECHANICAL_STIMULUS	ABHD12	ADGRV1	ANGPT2	ANKRD1	ANKRD23	ANO3	APP	AQP1	ARRDC2	ARRDC3	ASIC2	ASIC3	ATAT1	ATOH7	ATP1A2	ATP8A2	ATR	BACE1	BAD	BAG3	BAK1	BCL10	BDKRB1	BGLAP	BMP6	BNIP3	BTG2	CALB1	CAPN2	CASP1	CASP2	CASP5	CASP8	CASP8AP2	CAV3	CCNB1	CD40	CDH2	CHEK1	CHI3L1	CHRNA10	CHRNA9	CLCN6	CNN2	CNTNAP2	COL11A1	COL1A1
	GOBP_DETECTION_OF_MECHANICAL_STIMULUS	https://www.gsea-msigdb.org/gsea/msigdb/human/geneset/GOBP_DETECTION_OF_MECHANICAL_STIMULUS	ADGRV1	ANO3	ASIC2	ASIC3	BACE1	CAV3	CDH2	CHRNA10	CHRNA9	COL11A1	CSRP3	CTNNB1	CXCL12	FYN	HPN	HTR2A	ITGA2	JUP	KCNA1	KCNK2	KCNK4	KCNQ1	KIT	LHFPL5	MKKS	MYC	NTRK1	PDZD7	PECAM1	PHF24	PIEZO1	PIEZO2	PJVK	PKD1	PKD1L1	PKD1L2	PKD1L3	PKD2	PKD2L1	PKD2L2	PKDREJ	PTK2	PTPRQ	REST	SCN11A	SCN1A	SCN9A
Pain Gene Set	GOBP_DETECTION_OF_MECHANICAL_STIMULUS_INVOLVED_IN_SENSORY_PERCEPTION_OF_PAIN	https://www.gsea-msigdb.org/gsea/msigdb/mouse/geneset/GOBP_DETECTION_OF_MECHANICAL_STIMULUS_INVOLVED_IN_SENSORY_PERCEPTION_OF_PAIN	Ano1	Asic3	Bace1	Cacnb3	Chrna5	Cxcl12	Cxcr4	Fyn	Grm8	Htr2a	Htr7	Il18	Itga2	Kcna1	Ntrk1	Pawr	Phf24	Scn11a	Scn1a	Tlr4	Tmem120a	Tnf	Trpa1
	GOBP_RESPONSE_TO_PAIN	https://www.gsea-msigdb.org/gsea/msigdb/mouse/geneset/GOBP_RESPONSE_TO_PAIN	Adam11	Akt1	Aqp9	Atat1	Cacna1a	Cacna1b	Cacna1e	Calca	Capn2	Cntnap2	Col6a1	Comt	Crh	Crhr1	Dbh	Ednrb	Gch1	Git2	Gria1	Grik1	Grin2b	Htr7	Kcnip3	Lpar5	Mrgprb2	Mtor	Nmur2	Ntrk1	Osm	P2rx2	P2rx3	P2rx4	Pirt	Prkcg	Reln	Ret	Runx1	Scn10a	Scn11a	Scn3a	Scn9a	Slc45a4	Slc6a2	Slco1b2	Tac1	Tacr1	Thbs1
[truncated: 175 more columns]
